# Supplementary material for: Micro-RNA 150-5p predicts overt heart failure in patients with univentricular hearts
Source: PLoS One. 2019 Oct 10;14(10):e0223606. doi: 10.1371/journal.pone.0223606 (PMC6786722; doi:10.1371/journal.pone.0223606)
Supplement: S1 Dataset — (XLSX) [file pone.0223606.s001.xlsx]

## Sheet: Raw data patients and controls
PID	Age at enrollment	Gender	Morphology of single ventricle	Transcutaneous oxygen saturation	Systolic blood pressure	Diastolic blood pressure	NYHA functional class	Classification of events	NT-proBNP levels	High sensitive troponin T levels	Gamma GT levels	Albumin levels	Estimated GFR	Endsystolic volume of systemic ventricle	Enddiastolic volume of systemic ventricle	Ejection fraction of systemic ventricle	VTI above aortic valve	miR-125a-5p (delta Ct)	miR-150-5p (delta Ct)	miR-125a-5p (normalized PCR values)	miR-150-5p (normalized PCR values)
PAT1	19	m	LV	97	130	70	1		55.6	4	169	44	130.8	43	90	52	20.6	3.71	-0.36	0.08	1.29
PAT2	20	m	LV	97	119	56	1		151	3	71	49	93.7	88	197	56	21.5	4.03	-1.05	0.06	2.07
PAT3	27	m	LV	94	139	89	1		113.7	6	22	49	115.9	28.9	77.8	62.8	26.5	4.04	-0.24	0.06	1.18
PAT4	42	f	LV	95	143	71	2		97.6	3	218	49	82.3	93	208	55	24.9	3.78	-1.32	0.07	2.5
PAT5	33	m	LV	92	124	73	1		63.8	3	98	51	99.6	63	123	49	23.8	4.64	0.57	0.04	0.67
PAT6	28	f	LV	92	98	57	2		83.7	4	55	44	118	60	140	57	29.7	2.92	-1.61	0.13	3.05
PAT7	40	f	LV	85	106	62	2		318.6	12	38	44	83.3	76	197	62	17.3	4.75	-0.86	0.04	1.81
PAT8	11	m	LV	90	115	56	1		124.8	4	51	48	98	56	125	56	20.8	4.31	-1.86	0.05	3.62
PAT9	11	f	LV	94	110	58	1		34.2	4	36	47	106	53	108	51	23.8	3.82	-0.76	0.07	1.7
PAT10	11	m	LV	96	136	77	1		366	3	180	46	99	77	144	46	35.5	3.94	-1.78	0.07	3.43
PAT11	14	f	LV	93	139	64	1		111.8	3	42	45	99	79	201	57	29.1	5.53	-0.65	0.02	1.57
PAT12	24	m	LV	92	117	71	1		83.5	3	90	50	113.2	47	107.8	56.4	24.6	4.64	0.46	0.04	0.73
PAT13	22	m	LV	97	142	66	1		207.3	5	65	49	111.5	109	240	55	29.9	5.01	-0.59	0.03	1.5
PAT14	12	f	LV	92	117	60	1		117.6	3	39	46	86	55	131	55	21.5	5.05	-0.37	0.03	1.29
PAT15	13	m	LV	92	116	52	1		531.8	38	67	49	119	16	43	63	24.2	5.2	0.12	0.03	0.92
PAT16	11	m	LV	91	94	52	1		185.9	4	25	48	96	19	41	54	21.9	4.01	-0.5	0.06	1.41
PAT17	35	m	LV	83	128	75	2		233.4	9	24	49	82.9	43	124	66	37.3	4.68	-0.3	0.04	1.23
PAT18	41	f	LV	73	160	72	3	overt heart failure; death due to progressive heart failure	8424	52	40	39	81.9	101	188	46.3	23.5	5.78	0.51	0.02	0.7
PAT19	21	m	LV	95	138	84	1		309.1	4	43	48	127	83	163	49	20.5	4.18	-0.89	0.06	1.85
PAT20	22	f	LV	95	128	69	2		144.2	4	164	42	125.4	61	131	53	26.5	3.93	-0.44	0.07	1.35
PAT21	26	f	LV	96	130	87	1		888.2	43	125	44	69.3	22	48	55	23.3	3.38	-0.17	0.1	1.12
PAT22	20	f	LV	93	115	78	1		49.1	3	76	40	120.4	52	116	55	22.5	4.56	-0.95	0.04	1.93
PAT23	19	m	LV	96	117	57	1		16.4	3	46	46	98.7	36	83	56	26.2	3.93	-0.71	0.07	1.64
PAT24	22	f	LV	95	106	67	1		49	3	89	44	109.6	67	174	62	26.2	4.19	-0.78	0.05	1.72
PAT25	31	m	LV	94	135	63	3	overt heart failure; death due to progressive heart failure	1111	17	170	52	73.6	53	135	61	22.8	4.75	-0.35	0.04	1.27
PAT26	46	m	LV	85	143	75	3		1864	16	68	48	105.7	90	158	43	25.8	5.24	0.1	0.03	0.93
PAT27	42	f	LV	79	121	71	3	overt heart failure; death due to sudden cardiac death	539.8	10	19	43	118.6	85	153	44.4	32	4.89	0.68	0.03	0.62
PAT28	13	m	LV	93	125	58	1		55	3	60	48	97	43	101	58	34.8	4	0.27	0.06	0.83
PAT29	31	m	LV	78	106	53	3	overt heart failure; death due to septicemia	1003	25	163	34	40.5	106	252	58	28.7	4.54	0.13	0.04	0.92
PAT30	12	m	LV	91	107	48	1		58.8	3	87	49	106	29	76	61	24.2	3.82	-0.74	0.07	1.67
PAT31	11	m	LV	93	112	53	1		267.4	3	29	44	142	24	67	64	25.4	4.18	-0.67	0.04	1.42
PAT32	26	m	LV	95	125	74	1		217.3	3	68	48	117.3	89.7	117	49.3	25.4	4.36	-0.41	0.03	0.92
PAT33	19	m	RV	91	132	73	1		89.8	3	58	46	136.4	78.2	193.1	59.5	31.6	4.83	-0.5	0.03	0.55
PAT34	11	m	RV	91	98	65	1		133.6	3	30	42	151	27.5	97.1	71.6	16.9	5.28	0.12	0.02	1.19
PAT35	14	f	RV	96	122	51	2	overt heart failure	493.5	5	72	48	105	76	149	49	42.5	5.06	0.87	0.03	1.12
PAT36	31	m	RV	92	105	61	2	death due to sudden cardiac death	533.5	16	426	45	112.9	169	289	42	22.6	5.64	-0.25	0.04	2.79
PAT37	14	f	RV	92	104	63	1		69.4	3	25	50	83	80	201	60	21.4	5.21	-0.16	0.04	1.86
PAT38	13	m	RV	84	126	73	1		39.6	3	67	41	153.3	33.3	96.2	65.4	23.5	4.56	-1.48	0.04	1.24
PAT39	24	m	RV	97	120	68	1		96.6	4	67	46	125.3	80	167	52	24	4.69	-0.9	0.02	1.45
PAT40	41	f	RV	88	107	68	3		579	6	35	49	67.6	85	152	44.1	33.2	4.71	-0.31	0.02	0.74
PAT41	19	m	RV	93	115	57	2		52.7	3	45	48	154.1	63	146	57	22.4	5.33	-0.54	0.05	0.65
PAT42	26	m	RV	96	101	62	2		123.8	6	208	44	129.5	105	230	54	22.8	5.66	0.44	0.05	2.04
PAT43	31	m	RV	95	146	83	2		45.7	8	119	48	101.6	42	105	60	26	4.29	0.62	0.04	0.38
PAT44	11	f	RV	95	117	59	1		82.6	3	114	54	85.1	66	135	52	24.5	4.47	-1.03	0.03	1.16
PAT45	20	m	RV	84	107	57	3	overt heart failure; death due to progressive heart failure	489.9	4	68	31	130.4	70	121	42	16.6	4.82	1.4	0.02	1.09
PAT46	28	f	RV	97	130	75	2		190.6	4	55	50	83.6	139	277	50	19.7	5.15	-0.21	0.05	1.2
PAT47	21	m	RV	93	126	70	1		48.9	3	82	49	123.2	91	204	55	26.3	5.38	-0.12	0.06	1.59
PAT48	13	m	RV	93	128	64	1		32.7	3	51	52	73	76	168	55	24.8	4.44	-0.27	0.05	1.33
CON1	46	m		99	120	70								48	145	67	26.4	3.66	-0.7	0	0
CON2	22	f		98	107	72								40	125	68	26.8	3.94	-0.8	0.07	1.74
CON3	31	m		99	125	70								62	151	59	28.9	4.45	0.22	0.05	0.86
CON4	42	f		98	130	70								48	145	67	25.8	3.41	-0.63	0.09	1.55
CON5	26	f		99	130	72								66	157	58	36.1	3.35	-0.85	0.1	1.8
CON6	14	f		97	99	56								18	46	62	25.5	4.5	-1.12	0.04	2.18
CON7	41	f		97	110	60								36	107	66	25.2	3.87	-0.77	0.07	1.7
CON8	26	m		98	129	63								46	107	58	24.6	3.42	0	0.09	1
CON9	28	f		99	90	60								32	83	62	32.9	5.04	-0.46	0.03	1.37
CON10	11	m		97	106	58								23	63	64	26.2	5.31	-1.01	0.03	2.01
CON11	20	m		98	109	66								36	86	54	19.1	2.33	-1.09	0.2	2.13
CON12	12	f		97	118	61								43	103	58	24.3	4.54	-0.83	0.04	1.78
CON13	21	m		98	132	77								47	123	62	26.2	3.37	-1.8	0.1	3.48
CON14	24	m		99	109	60								41	101	59	22.7	4.11	-1.25	0.06	2.37
CON15	31	m		96	137	82								45	102	56	23.9	3.05	-0.68	0.12	1.6
CON16	35	m		100	109	70								49	129	62	32.7	4.03	-1.54	0.06	2.92
CON17	22	m		98	139	67								68	161	58	31.2	3.66	-1.45	0.08	2.73
CON18	27	m		99	128	69								47	122	62	31.1	2.8	-1.72	0.14	3.29
CON19	22	f		100	124	81								36	115	69	26.7	4.35	-1.24	0.05	2.36
CON20	20	f		100	121	75								34	103	66	30.4	4.26	-0.28	0.05	1.21
CON21	33	m		98	113	74								64	142	55	29.3	3.79	-0.62	0.07	1.54
CON22	13	m		98	116	66								40	114	65	28.4	4.59	-0.72	0.04	1.65
CON23	11	f		98	115	56								34	88	61	23.9	3.23	-1.46	0.11	2.76
CON24	40	f		99	126	74								24	69	65	34.6	3.15	-0.33	0.11	1.26
CON25	19	m		98	119	63								49	145	63	28.3	3.09	-0.72	0.12	1.64
CON26	12	m		97	114	58								28	76	63	27.7	4.32	-0.97	0.05	1.95
CON27	11	m		99	119	72								26	79	67	24.9	4.25	-1.47	0.05	2.77
CON28	11	m		98	130	69								24	55	57	27.9	4.99	-0.29	0.03	1.22
CON29	13	m		99	121	77								22	73	70	24.4	3.71	-1.62	0.08	3.08
CON30	11	m		96	92	60								22	51	57	25.7	2.36	-1.03	0.19	2.04
CON31	42	f		97	136	79								35	115	56	27.2	4.23	-0.76	0.05	1.69
CON32	19	m		98	122	72								60	161	63	25.6	3.25	-1.03	0.11	2.04
